# Supplementary material for: The nematicide emamectin benzoate increases ROS accumulation in Pinus massoniana and poison Monochamus alternatus
Source: PLoS One. 2023 Dec 21;18(12):e0295945. doi: 10.1371/journal.pone.0295945 (PMC10735008; doi:10.1371/journal.pone.0295945)
Supplement: S1 Table — (XLSX) [file pone.0295945.s001.xlsx]

## Sheet: Sheet1
Supplementary table S1. Specific primers
	forward primer	reverse primer
PST	AACGTCATTTCTAGCCGCCA	TCAGCCCTACAAACCCCTCT
c60547.graph_c0	TAAATTCCAAGTGCCCCGCA	ACCGTGATACACATTTCAGA
c64867.graph_c0	AAATCGTGTGTGTCCCTGCA	GGTTGCAATGATAACGGCCC
c68789.graph_c0	CGCCCGAATCTCTGCACTTA	TCGATGGTCTTGGTGATGGC
c81022.graph_c0	TTGGCTGTACAGATTCCCGT	ACCTATGGATGTCTGCTCCA
c82953.graph_c0	ACTGTTAACCTGGCTCACGG	CTACGCAAATTCACCGCCAC
PWN-specific primers	TTGCATTCTACGGCCAGTCC	ACTGACTTTCGATGGCTCCG
