# Supplementary material for: The nematicide emamectin benzoate increases ROS accumulation in Pinus massoniana and poison Monochamus alternatus
Source: PLoS One. 2023 Dec 21;18(12):e0295945. doi: 10.1371/journal.pone.0295945 (PMC10735008; doi:10.1371/journal.pone.0295945)
Supplement: S2 Table — (XLSX) [file pone.0295945.s002.xlsx]

## Sheet: Sheet1
Supplementary table S2. EB amount in adult pine tree post-injection
Test the area	Average content of EB (nmol/g)
	negative control	30 days	180 days	360 days
Needle Leaf (≈ 18 m)	0	0.009	0.143591	0.139454
Top (≈ 15m)	0	0.024	0.642538	0.129431
Middle (≈ 8 m)	0	0.066	0.319895	0.0337055
Lower (≈ 2 m)	0	0.75	12.4019	29.5203
After trunk injection with a 2% EB solution, we confirmed that EB was transported from the bottom of the trunk to the leaves by quantifying the residual amount of EB in the adult P. massoniana trees in the field.
